# Supplementary material for: Comparative eco-physiology revealed extensive enzymatic curtailment, lipases production and strong conidial resilience of the bat pathogenic fungus Pseudogymnoascus destructans
Source: Sci Rep. 2020 Oct 5;10:16530. doi: 10.1038/s41598-020-73619-7 (PMC7536203; doi:10.1038/s41598-020-73619-7)
Supplement: Supplementary file 2 — Supplementary information 2. [file 41598_2020_73619_MOESM2_ESM.xlsx]

## Sheet: Title page
Title: Comparative eco-physiology revealed extensive enzymatic curtailment, lipases production and strong conidial resilience of the bat pathogenic fungus Pseudogymnoascus destructans
Authors: Tereza Veselská1,2, Karolína Homutová1, Paula García Fraile1, Alena Kubátová2, Natálie Martínková3, Jiří Pikula4, Miroslav Kolařík1*
Affiliations: 1 Laboratory of Fungal Genetics and Metabolism, Institute of Microbiology, Czech Academy of Sciences (CAS), Vídeňská 1083, CZ-14220 Prague, Czech Republic
2 Department of Botany, Faculty of Science, Charles University in Prague, Benátská 2, CZ-12801 Prague, Czech Republic
3 Institute of Vertebrate Biology, Czech Academy of Sciences, Květná 8, CZ-60365 Brno, Czech Republic
4 Department of Ecology and Diseases of Game, Fish and Bees, University of Veterinary and Pharmaceutical Sciences Brno, Palackého třída 1946/1, CZ-61242 Brno, Czech Republic
*Corresponding author: Miroslav Kolařík, Fax: +420 241 062 347, phone: Institute of Microbiology (+420) 29644 2332, E-mail: mkolařík@biomed.cas.cz

## Sheet: Biolog Microplates
Supplementary dataset:Fungal growth on Biolog MicroPlates assessed by reading an absorbance at 750 nm.
		C-sources
ecology	fungal isolates	C2	C3	C4	C5	C6	C7	C8	C9	C10	C11	C12	C14	C15	C17	C18	C19	C20	C21	C22	C23	C24	C25	C26	C27	C28	C29	C30	C31	C32	C33	C34	C35	C36	C37	C38	C39	C40	C41	C42	C43	C44	C45	C46	C47	C48	C49	C50	C51
Pseudogymnoascus destructans	Pseudogymnoascus destructans CCF3938	0.5825	0.00455	0.1077	0.0175	0.03695	0.0268	0.0837	0.00245	0.1098	0.14795	0.13285	0	0.00665	0.137	0.01265	0.05665	0	0.2278	0.16295	0.0275	0.1568	0.08245	0	0.00365	0.11545	0.2011	0	0.01135	0.0052	0	0.13175	0.1231	0.1759	0.14005	0.185	0.1621	0	0.0009	0.0041	0.0619	0.16215	0.1204	0.04365	0.1173	6.93889e-18	0.0251	0.09025	0
	P. destructans CCF3941	0.36005	0.00525	0.11055	0.0065	0.04815	0.0178	0.03455	0.1208	0.0597	0.11205	0.1387	0.00785	0.03195	0.10185	0.00035	0.042	0	0.1258	0.15005	0.02225	0.12955	0.04545	0	0.0225	0.07635	0.16585	0.0366	0.04755	0.0501	0.024	0.09435	0.1282	0.1739	0.0903	0.1964	0.07425	0.0897	0.03485	0.0422	0.0347	0.12855	0.09605	0.0263	0.0692	0.019	0.0649	0.08175	0.00085
	P. destructans CCF3943	0.256	0.0071	0.06135	0.02905	0.0126	0.0589	0.00665	0.0147	0.00765	0.0774	0.0735	0.0198	0.0259	0.12545	0.021	0.03435	0	0.14495	0.045	0.04725	0.2426	0.03345	0	0.02225	0.05285	0.1229	0.02045	0.0284	0.0173	0.0113	0.0068	0.0845	0.18195	0.0682	0.16135	0.0645	0.03045	0.0133	0.0074	0.0221	0.06455	0.03365	0.0347	0.0412	0	0.04515	0.09465	0.00345
	P. destructans CCF4103	0.2157	0.01415	0.0975	0.015	0.015	0.02915	0	0	0	0	0	0.00755	0.03405	0.12445	0.0484	0.11485	0	0.1521	0	0.01565	0.09865	0.01035	0	0.0006	0.0398	0.02885	0.0149	0.0077	0	0	0	0.01175	0	0.01015	0.18925	0.00665	0.0142	0.07345	0.0287	0	0.05445	0	0.0503	0.0072	0	0	0.026	0.0122
	P. destructans CCF4124	0.2636	0.01965	0.08505	0.0355	0.0359	0.0619	0.0156	0.023	0.03555	0.08295	0.1565	0.02935	0.0462	0.1123	0.0243	0.03975	0	0.1331	0.0216	0.0802	0.2655	0.02135	0.0071	0.01455	0.05805	0.0486	0.0238	0.02525	0.01385	0.01155	0.0072	0.012	0.06545	0.0058	0.19835	0.01655	0.01665	0.01615	0.02	0.02155	0.0383	0.0117	0.0605	0.00835	0.0125	0.00145	0.06945	0.0216
	P. destructans CCF4131	0.3373	0.01575	0.0323	0.02375	0.01425	0.02755	0	0.0008	0.01235	0.00015	0.08655	0.1485	0.04885	0.2025	0.0485	0.10885	0.0396	0.2896	0.077	0.05925	0.2813	0.01115	0.0349	0.03295	0.0851	0.1564	0.12595	0.08935	0.1297	0.0733	0.0324	0.03435	0.04665	0.01415	0.3091	0.09425	0.11215	0.1147	0.0499	0.1313	0.06705	0.03965	0.0536	0.0683	0.0532	0.05655	0.06865	0.07455
	P. destructans CCF4132	0.16345	0.0267	0.10045	0.0353	0.06515	0.01895	0.02885	0.04775	0.0717	0	0.0226	0.04285	0.01405	0.1359	0.0548	0.06435	0	0.16395	0.0641	0.0073	0.04865	0.0272	0.0122	0.0455	0.04975	0.05465	0.09955	0.12745	0.0368	0.07155	0.0085	0.0138	0.00585	0.0049	0.19605	0.0489	0.09075	0.03695	0.06335	0.10455	0.0874	0.07475	0.03445	0.0029	0.0078	0	0.0235	0.07045
Cave fungi	P. sp. 1 AK51/11	0.3097	0.0321	0.3729	0.0469	0.4621	0.1167	0.0545	0.2632	0.3998	0.0975	0.3841	0.1757	0.4391	0.6487	0.1094	0.2528	0	0.6921	0.4851	0.1225	0.5778	0	0.0348	0.2185	0.4651	0.2858	0.2433	0.4313	0.1904	0.2476	0.1611	0.3337	0.2792	0.4229	0.5599	0.075	0.1854	0.2606	0.1905	0.3674	0.1686	0.4553	0.1132	0.22	0.1497	0.2929	0.1539	0.0872
	P. sp.2 71/11	0.1944	0.0077	0.0365	0.0285	0.1787	0.031	0	0.0456	0.1842	0.0816	0.2068	0.4732	0.1932	0.3874	0.0157	0.1791	0	0.32	0.4228	0.0027	0.3879	0.0591	0.0891	0.2221	0.2912	0.245	0.2309	0.2679	0.1951	0.2042	0.0571	0.264	0.2946	0.291	0.3786	0.1772	0.2597	0.1162	0.275	0.1183	0.2042	0.0625	0.1225	0.1706	0.2497	0.0038	0.2235	0.2089
	P. sp. 2 77/11	0.17555	0	0.6331	0.0413	0.24205	0.00065	0.02355	0.27565	0.2742	0.26555	0.2557	0	0.29525	0.3526	0.0828	0.29125	0	0.37945	0.4078	0.23535	0.27805	0	0	0.4334	0.26615	0.32275	0.2682	0.47695	0.0909	0.17625	0.1716	0.2625	0.2832	0.25855	0.2634	0	0.0629	0.0762	0.28485	0.2785	0.34115	0.08575	0	0.16665	0.2598	0.32905	0.16795	0
	P. sp.4 87/11	0.23775	0.0423	0.25085	0.10325	0.2194	0.07285	0.05785	0.1062	0.15185	0.109	0.22925	0.1947	0.2731	0.28195	0.14565	0.23455	0.05755	0.2867	0.3778	0.11105	0.2569	0.01545	0.0772	0.16645	0.25615	0.2866	0.20275	0.2647	0.36205	0.34055	0.14995	0.3892	0.206	0.0535	0.3163	0.27285	0.176	0.13605	0.2751	0.27845	0.40225	0.1868	0.15425	0.29045	0.1621	0	0.23955	0.13795
	Aspergillus askiburgiensis CCF4085	0.34555	0	0.68675	0	0.1548	0.39295	0.072	0.49225	0.512	0.9289	0.6595	0.0372	0.40415	0.41525	0.031	0.39255	0	0.6535	0.47175	0.3408	0.44815	0.04575	0.0119	0.35935	0.64225	0.1702	0.4763	0.4652	0.1984	0	0.42775	1.1433	0.45725	0.6318	0.39885	0.14485	0.03165	0.10345	0.08355	0.1714	0.42645	0.48265	0.02455	0.01705	0.6785	0.2207	0.1848	0
	Chrysosporium merdarium CCF6131	0.1961	0.08475	0.2913	0.1139	0.191	0.1181	0.07805	0.11505	0.1068	0.1067	0.0128	0.2588	0.139	0.24995	0.11505	0.30745	0.02275	0.279	0.1766	0.27275	0.26175	0.12515	0.0917	0.0785	0.2478	0.3602	0.1335	0.2929	0.25945	0.19665	0.2045	0.215	0.11495	0.12055	0.2488	0.13255	0.13425	0.1641	0.2879	0.19655	0.37685	0.26785	0.08815	0.28535	0.09175	0.039	0.2178	0.13235
	Leotiales sp. CCF6130	0.2633	0	0.26005	0.0471	0.21855	0.2621	0.0372	0.3828	0.3418	0.3717	0.3316	0.47445	0.24675	0.58155	0.09465	0.3664	0.3623	0.4012	0.11695	0	0.7691	0.0564	0	0.06555	0.21685	0.416	0.21385	0.1528	0.05065	0.0906	0.09695	0.51805	0.41135	0.3327	0.59745	0.41995	0.1323	0.09815	0.1539	0.10085	0.3697	0.0515	0.1254	0.38655	0.05305	0.1688	0.2477	0.12335
	Metapochonia suchlasporia AK59/11	0.1335	0.08085	1.03675	0.0174	0.02055	0	0	0	0.0339	0.0118	0	0	0.22395	0.29775	0.0839	0.05125	0	0.24265	0.0042	0.09395	0.2127	0.05995	0	0.0939	0.097	0.0649	0.09295	0.0277	0.0289	0.09985	0.066	0.04935	0.04935	0.00275	0.29185	0.02905	0.0469	0.0972	0.1008	0.1095	0.28065	0.12435	0.09265	0.08475	0.01175	0	0	0.076
	Myotisia cremea CCF5407	0.21805	0.0624	0.56705	0.071	0.4417	0.1844	0.1093	0.3197	0.324	0.19315	0.5945	0.1925	0.22715	0.38735	0.13	0.60565	0	0.6866	0.29865	0.34615	0.6517	0.0025	0	0.19845	0.5377	0.4348	0.2397	0.4764	0.1642	0.18385	0.22545	0.6853	0.6629	0.15805	0.3774	0.4687	0.47265	0.37465	0.1739	0.15845	0.37365	0.35035	0.2149	0.66215	0.0783	0.2464	0.17615	0.0884
	Oidiodendron cerealis CCF3491	0.2723	0.0481	0.46695	0.0243	0.07995	0	0.0997	0.54935	0.2931	0.07265	0.6829	0.54925	0.3599	0.49975	0.02805	0.19	0.17385	0.4251	0.0737	0.10705	0.63555	0.233	0.0152	0.1499	0.16615	0.55285	0.0484	0.0311	0.23925	0.2321	0.10375	0.65835	0.77485	0.4232	0.36135	0.0263	0.2678	0.06075	0.11815	0.0602	0.5913	0.0918	0.0538	0.5384	0.40155	0.04695	0.0195	0.0164
	Trichophyton terrestre AK44/09	0.1724	0.25295	0.3058	0.03655	0.11875	0.0631	0.16785	0.1032	0.22725	0.10455	0.15055	0.17565	0.2205	0.2907	0.04395	0.0546	0	0.19685	0.29595	0.03365	0.29925	0.00365	0	0.04755	0.29185	0.22875	0.12995	0.05335	0.09515	0.2916	0.0158	0.2324	0.2239	0.04435	0.12865	0.1391	0.12685	0.08545	0.0986	0.0675	0.22475	0.13435	0.08905	0.22945	0.03795	0	0.03995	0.0164
Dermatophytes	Arthroderma uncinatum CCF2907	0.3188	0.1149	1.00835	0.0988	0.09975	0.04995	0.0935	0.1415	0.35095	0.25715	0.21165	0.01025	0.3948	0.36505	0.11915	0.17105	0	0.37185	0.1051	0.1934	0.3175	0.1692	0.1619	0.16945	0.1936	0.13415	0.1429	0.1274	0.07995	0.10765	0.05265	0.13005	0.0354	0.30045	0.3206	0.05095	0.06915	0.09295	0.1183	0.1091	0.3255	0.12175	0.1436	0.0985	0.03835	0.1226	0.3333	0.10095
	Microsporum canis CCF3443	0.23075	0.03915	0.41805	0.0568	0.10465	0.00795	0.02105	0.0729	0.3881	0.0245	0.14145	0.0148	0.42175	0.26155	0.05175	0.09735	0	0.47525	0.0609	0.14465	0.4623	0.11495	0.0884	0.1007	0.1847	0.2456	0.0904	0.06955	0.06255	0.12235	0.09085	0.10885	0.1099	0.3418	0.52665	0.0364	0.0274	0.04555	0.06055	0.07695	0.2256	0.1123	0.1019	0.07035	0.09405	0.0271	0.18715	0.04315
	M. gypseum CCF3100	0.321	0.0175	1.05135	0.02105	0	0.02435	0	0	0.3394	0.334	0.3516	0	0.40515	0.39245	0.011	0.03665	0	0.3665	0.00075	0.15095	0.5035	0.08385	0.0646	0.03315	0.3521	0.4119	0.04295	0.0266	0.0153	0.0137	0.0085	0.23055	0.34395	0.31265	0.39555	0.02335	0.01145	0.0313	0.05495	0.0442	0.21315	0.07875	0.08265	0	0	0	0.17095	0.01885
	T. mentagrophytes CCF3954	0.30625	0.06025	0.195	0.04665	0.0592	0.0698	0.0287	0.0282	0.2315	0.0795	0.2194	0.0035	0.26525	0.2475	0.0447	0.0685	0	0.18855	0.0444	0.1287	0.42125	0.02495	0.04115	0.0414	0.1695	0.0924	0.06015	0.0535	0.04545	0.04095	0.0446	0.0713	0.0276	0.36465	0.40655	0.0559	0.03535	0.0508	0.05895	0.04885	0.0892	0.0674	0.0812	0.037	0.0165	0.0115	0.05355	0.0407
All insoluble substrates discarted (see method)
[truncated: 322 more columns]
